# Supplementary material for: Predictors of Maternal Serum Concentrations for Selected Persistent Organic Pollutants (POPs) in Pregnant Women and Associations with Birth Outcomes: A Cross-Sectional Study from Southern Malawi
Source: Int J Environ Res Public Health. 2023 Mar 28;20(7):5289. doi: 10.3390/ijerph20075289 (PMC10093902; doi:10.3390/ijerph20075289)
Supplement: Supplementary file 1 [file ijerph-20-05289-s001.zip]

Archive with 2 entries (2 files):
- Supplementary Table S1_Method detection limits (MDL).pdf
- Supplementary Table S2_Socio-demographic characteristics .pdf
